# Supplementary material for: Profiling miRNA in Systemic Lupus Erythematosus Patients Adhering to a Mediterranean Diet: An Interventional Pilot Study
Source: J Clin Med. 2026 Mar 9;15(5):2077. doi: 10.3390/jcm15052077 (PMC12986294; doi:10.3390/jcm15052077)
Supplement: Supplementary file 1 [file jcm-15-02077-s001.zip]

Archive with 1 entries (1 files):
- jcm-4085262-supplementary.xlsx
