# Supplementary material for: Profiling miRNA in Systemic Lupus Erythematosus Patients Adhering to a Mediterranean Diet: An Interventional Pilot Study
Source: J Clin Med. 2026 Mar 9;15(5):2077. doi: 10.3390/jcm15052077 (PMC12986294; doi:10.3390/jcm15052077)
Supplement: Supplementary file 1 [file jcm-15-02077-s001.zip › jcm-4085262-supplementary.xlsx]

## Sheet: Hoja 1
Document S1. Analysis of biological pathways influenced by miRNAS in which significant expression changes were identified after intervention.
description	annotation_id	genes_found	input_size	pval_adj	relative_enrichment	genes
Complement system	WP2806	5	10	0.01055783956956031	7.6607142857142865	hsa-miR-143-3p, hsa-miR-31-5p, hsa-miR-335-5p, hsa-miR-124-3p, hsa-miR-409-3p
Kisspeptin/kisspeptin receptor system in the ovary	WP4871	7	10	0.01055783956956031	4.416176470588235	hsa-miR-143-3p, hsa-miR-31-5p, hsa-miR-451a, hsa-miR-335-5p, hsa-miR-124-3p, hsa-miR-409-3p, hsa-miR-134-5p
EPO receptor signaling	WP581	7	10	0.01055783956956031	4.352173913043478	hsa-miR-143-3p, hsa-miR-31-5p, hsa-miR-451a, hsa-miR-335-5p, hsa-miR-124-3p, hsa-miR-409-3p, hsa-miR-134-5p
Cells and molecules involved in local acute inflammatory response	WP4493	5	10	0.01055783956956031	8.58	hsa-miR-143-3p, hsa-miR-31-5p, hsa-miR-451a, hsa-miR-124-3p, hsa-miR-134-5p
Development and heterogeneity of the ILC family	WP3893	5	10	0.01055783956956031	8.58	hsa-miR-143-3p, hsa-miR-31-5p, hsa-miR-451a, hsa-miR-124-3p, hsa-miR-409-3p
Non-homologous end joining	WP438	4	10	0.01055783956956031	12.257142857142858	hsa-miR-31-5p, hsa-miR-451a, hsa-miR-335-5p, hsa-miR-124-3p
Inhibition of exosome biogenesis and secretion by Manumycin A in CRPC cells	WP4301	6	10	0.01055783956956031	7.250704225352112	hsa-miR-143-3p, hsa-miR-31-5p, hsa-miR-451a, hsa-miR-335-5p, hsa-miR-124-3p, hsa-miR-134-5p
Apoptosis-related network due to altered Notch3 in ovarian cancer	WP2864	8	10	0.01055783956956031	3.9676300578034684	hsa-miR-143-3p, hsa-miR-31-5p, hsa-miR-451a, hsa-miR-335-5p, hsa-miR-124-3p, hsa-miR-409-3p, hsa-miR-654-3p, hsa-miR-134-5p
Primary focal segmental glomerulosclerosis (FSGS)	WP2572	8	10	0.01055783956956031	3.556476683937824	hsa-miR-143-3p, hsa-miR-31-5p, hsa-miR-451a, hsa-miR-335-5p, hsa-miR-124-3p, hsa-miR-409-3p, hsa-miR-654-3p, hsa-miR-134-5p
Relationship between inflammation, COX-2 and EGFR	WP4483	7	10	0.013499725400908956	4.113698630136986	hsa-miR-143-3p, hsa-miR-31-5p, hsa-miR-451a, hsa-miR-335-5p, hsa-miR-124-3p, hsa-miR-409-3p, hsa-miR-134-5p
TGF-beta signaling in thyroid cells for epithelial-mesenchymal transition	WP3859	7	10	0.01532951899562841	3.977483443708609	hsa-miR-143-3p, hsa-miR-31-5p, hsa-miR-451a, hsa-miR-335-5p, hsa-miR-124-3p, hsa-miR-409-3p, hsa-miR-134-5p
Non-genomic actions of 1,25 dihydroxyvitamin D3	WP4341	7	10	0.01532951899562841	3.9254901960784307	hsa-miR-143-3p, hsa-miR-31-5p, hsa-miR-451a, hsa-miR-335-5p, hsa-miR-124-3p, hsa-miR-409-3p, hsa-miR-134-5p
MET in type 1 papillary renal cell carcinoma	WP4205	8	10	0.018627858286201816	3.0642857142857145	hsa-miR-143-3p, hsa-miR-31-5p, hsa-miR-451a, hsa-miR-335-5p, hsa-miR-124-3p, hsa-miR-409-3p, hsa-miR-654-3p, hsa-miR-134-5p
Physico-chemical features and toxicity-associated pathways	WP3680	8	10	0.018627858286201816	2.945922746781116	hsa-miR-143-3p, hsa-miR-31-5p, hsa-miR-451a, hsa-miR-335-5p, hsa-miR-124-3p, hsa-miR-409-3p, hsa-miR-654-3p, hsa-miR-134-5p
Deregulation of Rab and Rab effector genes in bladder cancer	WP2291	2	10	0.018627858286201816	42.900000000000006	hsa-miR-31-5p, hsa-miR-134-5p
Thymic stromal lymphopoietin (TSLP) signaling pathway	WP2203	7	10	0.018627858286201816	3.5538461538461537	hsa-miR-143-3p, hsa-miR-31-5p, hsa-miR-451a, hsa-miR-335-5p, hsa-miR-124-3p, hsa-miR-409-3p, hsa-miR-134-5p
RAS and bradykinin pathways in COVID-19	WP4969	5	10	0.018627858286201816	5.876712328767123	hsa-miR-143-3p, hsa-miR-31-5p, hsa-miR-451a, hsa-miR-335-5p, hsa-miR-124-3p
Angiogenesis	WP1539	7	10	0.018627858286201816	3.7074074074074073	hsa-miR-143-3p, hsa-miR-31-5p, hsa-miR-451a, hsa-miR-335-5p, hsa-miR-124-3p, hsa-miR-409-3p, hsa-miR-134-5p
Kallmann syndrome	WP5074	5	10	0.018627858286201816	5.958333333333333	hsa-miR-143-3p, hsa-miR-451a, hsa-miR-335-5p, hsa-miR-124-3p, hsa-miR-409-3p
Cannabinoid receptor signaling	WP3869	4	10	0.018732799893258243	8.370731707317074	hsa-miR-143-3p, hsa-miR-451a, hsa-miR-335-5p, hsa-miR-124-3p
Follicle stimulating hormone (FSH) signaling pathway	WP2035	6	10	0.022085048066111602	4.219672131147541	hsa-miR-143-3p, hsa-miR-31-5p, hsa-miR-451a, hsa-miR-335-5p, hsa-miR-124-3p, hsa-miR-409-3p
Integrin-mediated cell adhesion	WP185	7	10	0.022265399329777565	3.3741573033707866	hsa-miR-143-3p, hsa-miR-31-5p, hsa-miR-451a, hsa-miR-335-5p, hsa-miR-124-3p, hsa-miR-409-3p, hsa-miR-134-5p
Hepatocyte growth factor receptor signaling	WP313	7	10	0.022265399329777565	3.355307262569832	hsa-miR-143-3p, hsa-miR-31-5p, hsa-miR-451a, hsa-miR-335-5p, hsa-miR-124-3p, hsa-miR-409-3p, hsa-miR-134-5p
IL1 and megakaryocytes in obesity	WP2865	5	10	0.023333195753294456	5.296296296296297	hsa-miR-143-3p, hsa-miR-31-5p, hsa-miR-451a, hsa-miR-124-3p, hsa-miR-409-3p
Nanoparticle-mediated activation of receptor signaling	WP2643	6	10	0.02422387295878347	4.021875	hsa-miR-143-3p, hsa-miR-31-5p, hsa-miR-451a, hsa-miR-335-5p, hsa-miR-124-3p, hsa-miR-134-5p
PDGFR-beta pathway	WP3972	6	10	0.025073024422202737	3.929770992366412	hsa-miR-143-3p, hsa-miR-31-5p, hsa-miR-451a, hsa-miR-335-5p, hsa-miR-124-3p, hsa-miR-134-5p
RAC1/PAK1/p38/MMP2 pathway	WP3303	8	10	0.025073024422202737	2.6812500000000004	hsa-miR-143-3p, hsa-miR-31-5p, hsa-miR-451a, hsa-miR-335-5p, hsa-miR-124-3p, hsa-miR-409-3p, hsa-miR-193b-5p, hsa-miR-134-5p
Glucocorticoid receptor pathway	WP2880	5	10	0.025073024422202737	5.047058823529412	hsa-miR-143-3p, hsa-miR-31-5p, hsa-miR-335-5p, hsa-miR-124-3p, hsa-miR-134-5p
Envelope proteins and their potential roles in EDMD physiopathology	WP4535	6	10	0.025425141897851444	3.677142857142857	hsa-miR-143-3p, hsa-miR-31-5p, hsa-miR-451a, hsa-miR-335-5p, hsa-miR-124-3p, hsa-miR-134-5p
Ebola virus pathway in host	WP4217	7	10	0.025425141897851444	3.128125	hsa-miR-143-3p, hsa-miR-31-5p, hsa-miR-451a, hsa-miR-335-5p, hsa-miR-124-3p, hsa-miR-409-3p, hsa-miR-134-5p
Striated muscle contraction pathway	WP383	3	10	0.025425141897851444	11.7	hsa-miR-31-5p, hsa-miR-124-3p, hsa-miR-134-5p
Microtubule cytoskeleton regulation	WP2038	7	10	0.025425141897851444	3.0958762886597935	hsa-miR-143-3p, hsa-miR-31-5p, hsa-miR-451a, hsa-miR-335-5p, hsa-miR-124-3p, hsa-miR-409-3p, hsa-miR-193b-5p
IL-17 signaling pathway	WP2112	6	10	0.025425141897851444	3.677142857142857	hsa-miR-143-3p, hsa-miR-31-5p, hsa-miR-451a, hsa-miR-335-5p, hsa-miR-124-3p, hsa-miR-409-3p
Vitamin B12 metabolism	WP1533	5	10	0.025425141897851444	4.820224719101124	hsa-miR-143-3p, hsa-miR-31-5p, hsa-miR-451a, hsa-miR-124-3p, hsa-miR-409-3p
MAP3K1 role in promoting and blocking gonadal determination	WP4872	5	10	0.025425141897851444	4.714285714285714	hsa-miR-31-5p, hsa-miR-451a, hsa-miR-335-5p, hsa-miR-124-3p, hsa-miR-409-3p
Sterol regulatory element-binding proteins (SREBP) signaling	WP1982	6	10	0.025425141897851444	3.785294117647059	hsa-miR-143-3p, hsa-miR-31-5p, hsa-miR-451a, hsa-miR-335-5p, hsa-miR-124-3p, hsa-miR-409-3p
Kit receptor signaling pathway	WP304	7	10	0.025425141897851444	3.064285714285714	hsa-miR-143-3p, hsa-miR-31-5p, hsa-miR-451a, hsa-miR-335-5p, hsa-miR-124-3p, hsa-miR-409-3p, hsa-miR-134-5p
Regulatory circuits of the STAT3 signaling pathway	WP4538	6	10	0.025425141897851444	3.703597122302158	hsa-miR-143-3p, hsa-miR-31-5p, hsa-miR-451a, hsa-miR-335-5p, hsa-miR-124-3p, hsa-miR-193b-5p
BDNF-TrkB signaling	WP3676	6	10	0.025425141897851444	3.785294117647059	hsa-miR-143-3p, hsa-miR-451a, hsa-miR-335-5p, hsa-miR-124-3p, hsa-miR-409-3p, hsa-miR-134-5p
TNF-alpha signaling pathway	WP231	7	10	0.02604101439760077	3003	hsa-miR-143-3p, hsa-miR-31-5p, hsa-miR-451a, hsa-miR-335-5p, hsa-miR-124-3p, hsa-miR-409-3p, hsa-miR-134-5p
Pathogenic Escherichia coli infection	WP2272	5	10	0.027325878595129548	4.5638297872340425	hsa-miR-143-3p, hsa-miR-31-5p, hsa-miR-335-5p, hsa-miR-124-3p, hsa-miR-134-5p
Regucalcin in proximal tubule epithelial kidney cells	WP4838	6	10	0.028050056459367142	3.5020408163265304	hsa-miR-143-3p, hsa-miR-31-5p, hsa-miR-451a, hsa-miR-335-5p, hsa-miR-124-3p, hsa-miR-409-3p
Serotonin receptor 4/6/7 and NR3C signaling	WP734	4	10	0.028050056459367142	6.128571428571429	hsa-miR-143-3p, hsa-miR-451a, hsa-miR-335-5p, hsa-miR-124-3p
Non-small cell lung cancer	WP4255	8	10	0.028050056459367142	2.460215053763441	hsa-miR-143-3p, hsa-miR-31-5p, hsa-miR-451a, hsa-miR-335-5p, hsa-miR-124-3p, hsa-miR-409-3p, hsa-miR-654-3p, hsa-miR-134-5p
GPCRs, class A rhodopsin-like	WP455	7	10	0.028050056459367142	2.9014492753623187	hsa-miR-143-3p, hsa-miR-31-5p, hsa-miR-451a, hsa-miR-335-5p, hsa-miR-124-3p, hsa-miR-409-3p, hsa-miR-134-5p
IL-5 signaling pathway	WP127	7	10	0.028050056459367142	2.9014492753623187	hsa-miR-143-3p, hsa-miR-31-5p, hsa-miR-451a, hsa-miR-335-5p, hsa-miR-124-3p, hsa-miR-409-3p, hsa-miR-134-5p
IL-3 signaling pathway	WP286	8	10	0.028050056459367142	2.460215053763441	hsa-miR-143-3p, hsa-miR-31-5p, hsa-miR-451a, hsa-miR-335-5p, hsa-miR-124-3p, hsa-miR-409-3p, hsa-miR-654-3p, hsa-miR-134-5p
Overview of proinflammatory and profibrotic mediators	WP5095	6	10	0.02885372652889366	3.4092715231788078	hsa-miR-143-3p, hsa-miR-31-5p, hsa-miR-451a, hsa-miR-124-3p, hsa-miR-409-3p, hsa-miR-134-5p
MAPK pathway in congenital thyroid cancer	WP4928	5	10	0.02885372652889366	4.333333333333333	hsa-miR-143-3p, hsa-miR-451a, hsa-miR-335-5p, hsa-miR-124-3p, hsa-miR-134-5p
Hepatitis C and hepatocellular carcinoma	WP3646	8	10	0.02885372652889366	2.4254416961130745	hsa-miR-143-3p, hsa-miR-31-5p, hsa-miR-451a, hsa-miR-335-5p, hsa-miR-124-3p, hsa-miR-409-3p, hsa-miR-654-3p, hsa-miR-134-5p
MAPK signaling pathway	WP382	8	10	0.02885372652889366	2.416901408450704	hsa-miR-143-3p, hsa-miR-31-5p, hsa-miR-451a, hsa-miR-335-5p, hsa-miR-124-3p, hsa-miR-409-3p, hsa-miR-193b-5p, hsa-miR-134-5p
Allograft Rejection	WP2328	6	10	0.02885372652889366	3.4550335570469795	hsa-miR-143-3p, hsa-miR-31-5p, hsa-miR-451a, hsa-miR-124-3p, hsa-miR-409-3p, hsa-miR-134-5p
Fragile X syndrome	WP4549	7	10	0.030196180338154546	2.793488372093023	hsa-miR-143-3p, hsa-miR-31-5p, hsa-miR-451a, hsa-miR-335-5p, hsa-miR-124-3p, hsa-miR-409-3p, hsa-miR-134-5p
ErbB signaling pathway	WP673	8	10	0.030196180338154546	2.3833333333333333	hsa-miR-143-3p, hsa-miR-31-5p, hsa-miR-451a, hsa-miR-335-5p, hsa-miR-124-3p, hsa-miR-409-3p, hsa-miR-654-3p, hsa-miR-134-5p
Metabolism of spingolipids in ER and Golgi apparatus	WP4142	2	10	0.030196180338154546	21.450000000000003	hsa-miR-31-5p, hsa-miR-124-3p
Complement and coagulation cascades	WP558	3	10	0.030286952011432607	8.875862068965517	hsa-miR-143-3p, hsa-miR-335-5p, hsa-miR-409-3p
Novel intracellular components of RIG-I-like receptor (RLR) pathway	WP3865	5	10	0.030286952011432607	4.085714285714285	hsa-miR-143-3p, hsa-miR-31-5p, hsa-miR-451a, hsa-miR-124-3p, hsa-miR-409-3p
3q29 copy number variation syndrome	WP4906	6	10	0.030286952011432607	3.2789808917197454	hsa-miR-143-3p, hsa-miR-451a, hsa-miR-335-5p, hsa-miR-124-3p, hsa-miR-409-3p, hsa-miR-134-5p
Melanoma	WP4685	8	10	0.030286952011432607	2.3426621160409558	hsa-miR-143-3p, hsa-miR-31-5p, hsa-miR-451a, hsa-miR-335-5p, hsa-miR-124-3p, hsa-miR-409-3p, hsa-miR-654-3p, hsa-miR-134-5p
Photodynamic therapy-induced NF-kB survival signaling	WP3617	6	10	0.030286952011432607	3.2582278481012654	hsa-miR-143-3p, hsa-miR-31-5p, hsa-miR-451a, hsa-miR-335-5p, hsa-miR-124-3p, hsa-miR-134-5p
Heart development	WP1591	6	10	0.030286952011432607	3.3	hsa-miR-143-3p, hsa-miR-31-5p, hsa-miR-451a, hsa-miR-335-5p, hsa-miR-124-3p, hsa-miR-134-5p
Chromosomal and microsatellite instability in colorectal cancer	WP4216	8	10	0.030286952011432607	2.350684931506849	hsa-miR-143-3p, hsa-miR-31-5p, hsa-miR-451a, hsa-miR-335-5p, hsa-miR-124-3p, hsa-miR-409-3p, hsa-miR-654-3p, hsa-miR-134-5p
FOXP3 in COVID-19	WP5063	4	10	0.030286952011432607	5.626229508196722	hsa-miR-31-5p, hsa-miR-451a, hsa-miR-124-3p, hsa-miR-134-5p
Interactions of natural killer cells in pancreatic cancer	WP5092	5	10	0.03199387739411043	3.972222222222222	hsa-miR-143-3p, hsa-miR-451a, hsa-miR-335-5p, hsa-miR-124-3p, hsa-miR-409-3p
ncRNAs involved in STAT3 signaling in hepatocellular carcinoma	WP4337	5	10	0.03199387739411043	3.972222222222222	hsa-miR-31-5p, hsa-miR-451a, hsa-miR-335-5p, hsa-miR-124-3p, hsa-miR-409-3p
GPCRs, class C metabotropic glutamate, pheromone	WP501	2	10	0.03199387739411043	19.066666666666666	hsa-miR-31-5p, hsa-miR-335-5p
EGF/EGFR signaling pathway	WP437	8	10	0.03313953081980819	2.2880000000000003	hsa-miR-143-3p, hsa-miR-31-5p, hsa-miR-451a, hsa-miR-335-5p, hsa-miR-124-3p, hsa-miR-409-3p, hsa-miR-193b-5p, hsa-miR-134-5p
Mammary gland development pathway - Embryonic development (Stage 1 of 4)	WP2813	6	10	0.03313953081980819	3.158282208588957	hsa-miR-143-3p, hsa-miR-451a, hsa-miR-335-5p, hsa-miR-124-3p, hsa-miR-409-3p, hsa-miR-134-5p
Pathways affected in adenoid cystic carcinoma	WP3651	7	10	0.033431145850384245	2.5887931034482756	hsa-miR-143-3p, hsa-miR-31-5p, hsa-miR-451a, hsa-miR-335-5p, hsa-miR-124-3p, hsa-miR-409-3p, hsa-miR-134-5p
PI3K/AKT/mTOR - VitD3 signaling	WP4141	5	10	0.033431145850384245	3.666666666666667	hsa-miR-143-3p, hsa-miR-451a, hsa-miR-335-5p, hsa-miR-124-3p, hsa-miR-409-3p
Aryl hydrocarbon receptor Netpath	WP2586	7	10	0.033431145850384245	2.6113043478260867	hsa-miR-143-3p, hsa-miR-31-5p, hsa-miR-451a, hsa-miR-335-5p, hsa-miR-124-3p, hsa-miR-654-3p, hsa-miR-134-5p
Alpha 6 beta 4 signaling pathway	WP244	8	10	0.033431145850384245	2.1721518987341772	hsa-miR-143-3p, hsa-miR-31-5p, hsa-miR-451a, hsa-miR-335-5p, hsa-miR-124-3p, hsa-miR-409-3p, hsa-miR-654-3p, hsa-miR-193b-5p
Neovascularisation processes	WP4331	6	10	0.033431145850384245	2.9417142857142857	hsa-miR-143-3p, hsa-miR-31-5p, hsa-miR-451a, hsa-miR-335-5p, hsa-miR-124-3p, hsa-miR-409-3p
IL-18 signaling pathway	WP4754	8	10	0.033431145850384245	2.165299684542587	hsa-miR-143-3p, hsa-miR-31-5p, hsa-miR-451a, hsa-miR-335-5p, hsa-miR-124-3p, hsa-miR-409-3p, hsa-miR-193b-5p, hsa-miR-134-5p
Osteoclast signaling	WP12	7	10	0.033431145850384245	2.5024999999999995	hsa-miR-143-3p, hsa-miR-31-5p, hsa-miR-451a, hsa-miR-335-5p, hsa-miR-124-3p, hsa-miR-409-3p, hsa-miR-134-5p
Butyrate-induced histone acetylation	WP2366	3	10	0.033431145850384245	7.354285714285714	hsa-miR-143-3p, hsa-miR-451a, hsa-miR-409-3p
Toll-like receptor signaling related to MyD88	WP3858	4	10	0.033431145850384245	5.122388059701493	hsa-miR-143-3p, hsa-miR-451a, hsa-miR-335-5p, hsa-miR-124-3p
Ebstein-Barr virus LMP1 signaling	WP262	4	10	0.033431145850384245	4.833802816901408	hsa-miR-143-3p, hsa-miR-451a, hsa-miR-335-5p, hsa-miR-124-3p
Ciliary landscape	WP4352	5	10	0.033431145850384245	3.666666666666667	hsa-miR-31-5p, hsa-miR-451a, hsa-miR-335-5p, hsa-miR-124-3p, hsa-miR-134-5p
Neural crest cell migration during development	WP4564	6	10	0.033431145850384245	3.1012048192771084	hsa-miR-143-3p, hsa-miR-31-5p, hsa-miR-451a, hsa-miR-124-3p, hsa-miR-409-3p, hsa-miR-134-5p
Fibrin complement receptor 3 signaling pathway	WP4136	5	10	0.033431145850384245	3.763157894736842	hsa-miR-143-3p, hsa-miR-31-5p, hsa-miR-451a, hsa-miR-124-3p, hsa-miR-409-3p
DNA replication	WP466	8	10	0.033431145850384245	2.165299684542587	hsa-miR-143-3p, hsa-miR-31-5p, hsa-miR-451a, hsa-miR-335-5p, hsa-miR-124-3p, hsa-miR-409-3p, hsa-miR-654-3p, hsa-miR-134-5p
Hepatitis B infection	WP4666	8	10	0.033431145850384245	2.207073954983923	hsa-miR-143-3p, hsa-miR-31-5p, hsa-miR-451a, hsa-miR-335-5p, hsa-miR-124-3p, hsa-miR-409-3p, hsa-miR-654-3p, hsa-miR-134-5p
IL-9 signaling pathway	WP22	9	10	0.033431145850384245	1.8972972972972975	hsa-miR-143-3p, hsa-miR-31-5p, hsa-miR-451a, hsa-miR-335-5p, hsa-miR-124-3p, hsa-miR-641, hsa-miR-409-3p, hsa-miR-654-3p, hsa-miR-134-5p
Neural crest cell migration in cancer	WP4565	6	10	0.033431145850384245	3.0826347305389223	hsa-miR-143-3p, hsa-miR-31-5p, hsa-miR-451a, hsa-miR-124-3p, hsa-miR-409-3p, hsa-miR-134-5p
Osteopontin signaling	WP1434	4	10	0.033431145850384245	4.766666666666667	hsa-miR-143-3p, hsa-miR-451a, hsa-miR-335-5p, hsa-miR-124-3p
ID signaling pathway	WP53	6	10	0.033431145850384245	2.9586206896551723	hsa-miR-143-3p, hsa-miR-31-5p, hsa-miR-451a, hsa-miR-335-5p, hsa-miR-124-3p, hsa-miR-409-3p
Endometrial cancer	WP4155	8	10	0.033431145850384245	2.2504918032786887	hsa-miR-143-3p, hsa-miR-31-5p, hsa-miR-451a, hsa-miR-335-5p, hsa-miR-124-3p, hsa-miR-409-3p, hsa-miR-654-3p, hsa-miR-134-5p
Direct reversal repair	WP4931	2	10	0.033431145850384245	17.16	hsa-miR-124-3p, hsa-miR-409-3p
Amplification and expansion of oncogenic pathways as metastatic traits	WP3678	5	10	0.033431145850384245	3.8303571428571432	hsa-miR-143-3p, hsa-miR-31-5p, hsa-miR-335-5p, hsa-miR-124-3p, hsa-miR-134-5p
Inflammatory response pathway	WP453	8	10	0.033431145850384245	2.2653465346534656	hsa-miR-143-3p, hsa-miR-31-5p, hsa-miR-451a, hsa-miR-335-5p, hsa-miR-124-3p, hsa-miR-409-3p, hsa-miR-193b-5p, hsa-miR-134-5p
Lipid metabolism pathway	WP3965	4	10	0.033431145850384245	4.9739130434782615	hsa-miR-143-3p, hsa-miR-451a, hsa-miR-124-3p, hsa-miR-409-3p
Ectoderm differentiation	WP2858	6	10	0.033431145850384245	3.0282352941176467	hsa-miR-143-3p, hsa-miR-31-5p, hsa-miR-451a, hsa-miR-335-5p, hsa-miR-124-3p, hsa-miR-409-3p
Chemokine signaling pathway	WP3929	7	10	0.033431145850384245	2.5024999999999995	hsa-miR-143-3p, hsa-miR-31-5p, hsa-miR-451a, hsa-miR-335-5p, hsa-miR-124-3p, hsa-miR-409-3p, hsa-miR-134-5p
Small cell lung cancer	WP4658	8	10	0.033431145850384245	2.179047619047619	hsa-miR-143-3p, hsa-miR-31-5p, hsa-miR-451a, hsa-miR-335-5p, hsa-miR-124-3p, hsa-miR-409-3p, hsa-miR-654-3p, hsa-miR-134-5p
Sudden infant death syndrome (SIDS) susceptibility pathways	WP706	7	10	0.033431145850384245	2.5557446808510638	hsa-miR-143-3p, hsa-miR-31-5p, hsa-miR-451a, hsa-miR-335-5p, hsa-miR-124-3p, hsa-miR-641, hsa-miR-134-5p
Pancreatic adenocarcinoma pathway	WP4263	8	10	0.033431145850384245	2.2	hsa-miR-143-3p, hsa-miR-31-5p, hsa-miR-451a, hsa-miR-335-5p, hsa-miR-124-3p, hsa-miR-409-3p, hsa-miR-654-3p, hsa-miR-134-5p
RANKL/RANK signaling pathway	WP2018	6	10	0.033431145850384245	2.9586206896551723	hsa-miR-143-3p, hsa-miR-31-5p, hsa-miR-451a, hsa-miR-335-5p, hsa-miR-124-3p, hsa-miR-409-3p
Hippo-Merlin signaling dysregulation	WP4541	7	10	0.033431145850384245	2.5887931034482756	hsa-miR-143-3p, hsa-miR-31-5p, hsa-miR-451a, hsa-miR-335-5p, hsa-miR-124-3p, hsa-miR-409-3p, hsa-miR-134-5p
Prolactin signaling pathway	WP2037	7	10	0.03418980382656092	2.4818181818181815	hsa-miR-143-3p, hsa-miR-31-5p, hsa-miR-451a, hsa-miR-335-5p, hsa-miR-124-3p, hsa-miR-409-3p, hsa-miR-134-5p
Head and neck squamous cell carcinoma	WP4674	8	10	0.034268465171638535	2.1517241379310343	hsa-miR-143-3p, hsa-miR-31-5p, hsa-miR-451a, hsa-miR-335-5p, hsa-miR-124-3p, hsa-miR-409-3p, hsa-miR-654-3p, hsa-miR-134-5p
Airway smooth muscle cell contraction	WP4962	3	10	0.03442770312520037	6.956756756756757	hsa-miR-31-5p, hsa-miR-335-5p, hsa-miR-124-3p
Apoptosis modulation by HSP70	WP384	7	10	0.034570495643919806	2.4614754098360656	hsa-miR-143-3p, hsa-miR-31-5p, hsa-miR-451a, hsa-miR-335-5p, hsa-miR-124-3p, hsa-miR-409-3p, hsa-miR-134-5p
AGE/RAGE pathway	WP2324	7	10	0.034570495643919806	2.4614754098360656	hsa-miR-143-3p, hsa-miR-31-5p, hsa-miR-451a, hsa-miR-335-5p, hsa-miR-124-3p, hsa-miR-409-3p, hsa-miR-134-5p
Sphingolipid pathway	WP1422	2	10	0.034895652915835795	14.3	hsa-miR-31-5p, hsa-miR-124-3p
Peptide GPCRs	WP24	9	10	0.034895652915835795	1.860722891566265	hsa-miR-143-3p, hsa-miR-31-5p, hsa-miR-451a, hsa-miR-335-5p, hsa-miR-124-3p, hsa-miR-409-3p, hsa-miR-654-3p, hsa-miR-193b-5p, hsa-miR-134-5p
Vitamin A and carotenoid metabolism	WP716	3	10	0.034895652915835795	6.773684210526316	hsa-miR-451a, hsa-miR-335-5p, hsa-miR-124-3p
Gastrin signaling pathway	WP4659	8	10	0.034895652915835795	2.1185185185185187	hsa-miR-143-3p, hsa-miR-31-5p, hsa-miR-451a, hsa-miR-335-5p, hsa-miR-124-3p, hsa-miR-409-3p, hsa-miR-654-3p, hsa-miR-134-5p
Retinoblastoma gene in cancer	WP2446	7	10	0.034895652915835795	2.4414634146341463	hsa-miR-143-3p, hsa-miR-31-5p, hsa-miR-451a, hsa-miR-335-5p, hsa-miR-124-3p, hsa-miR-654-3p, hsa-miR-193b-5p
Ras signaling	WP4223	7	10	0.034895652915835795	2.4315789473684206	hsa-miR-143-3p, hsa-miR-31-5p, hsa-miR-451a, hsa-miR-335-5p, hsa-miR-124-3p, hsa-miR-409-3p, hsa-miR-134-5p
G13 signaling pathway	WP524	4	10	0.034895652915835795	4.5760000000000005	hsa-miR-143-3p, hsa-miR-31-5p, hsa-miR-335-5p, hsa-miR-124-3p
Genes controlling nephrogenesis	WP4823	5	10	0.034928038164022325	3.459677419354839	hsa-miR-143-3p, hsa-miR-31-5p, hsa-miR-335-5p, hsa-miR-124-3p, hsa-miR-134-5p
IL-6 signaling pathway	WP364	8	10	0.034938064373644176	2112	hsa-miR-143-3p, hsa-miR-31-5p, hsa-miR-451a, hsa-miR-335-5p, hsa-miR-124-3p, hsa-miR-409-3p, hsa-miR-654-3p, hsa-miR-134-5p
Male infertility	WP4673	6	10	0.034938064373644176	2.8285714285714283	hsa-miR-143-3p, hsa-miR-31-5p, hsa-miR-451a, hsa-miR-335-5p, hsa-miR-124-3p, hsa-miR-134-5p
Netrin-UNC5B signaling pathway	WP4747	6	10	0.034938064373644176	2.8285714285714283	hsa-miR-143-3p, hsa-miR-31-5p, hsa-miR-451a, hsa-miR-335-5p, hsa-miR-124-3p, hsa-miR-409-3p
Prostaglandin signaling	WP5088	5	10	0.034938064373644176	3432	hsa-miR-143-3p, hsa-miR-451a, hsa-miR-124-3p, hsa-miR-409-3p, hsa-miR-134-5p
Interleukin-11 signaling pathway	WP2332	6	10	0.035423331860998844	2.8131147540983608	hsa-miR-143-3p, hsa-miR-31-5p, hsa-miR-451a, hsa-miR-335-5p, hsa-miR-124-3p, hsa-miR-409-3p
Folate metabolism	WP176	5	10	0.03557080487366162	3.4047619047619047	hsa-miR-143-3p, hsa-miR-31-5p, hsa-miR-451a, hsa-miR-124-3p, hsa-miR-409-3p
Cancer immunotherapy by PD-1 blockade	WP4585	4	10	0.0356882650037771	4.4	hsa-miR-143-3p, hsa-miR-31-5p, hsa-miR-124-3p, hsa-miR-409-3p
Sphingolipid metabolism overview	WP4725	2	10	0.035859112436831916	13.200000000000001	hsa-miR-31-5p, hsa-miR-124-3p
Sphingolipid metabolism: integrated pathway	WP4726	2	10	0.035859112436831916	13.200000000000001	hsa-miR-31-5p, hsa-miR-124-3p
S1P receptor signal transduction	WP26	7	10	0.035859112436831916	2.3833333333333333	hsa-miR-143-3p, hsa-miR-31-5p, hsa-miR-451a, hsa-miR-335-5p, hsa-miR-124-3p, hsa-miR-409-3p, hsa-miR-134-5p
Mechanoregulation and pathology of YAP/TAZ via Hippo and non-Hippo mechanisms	WP4534	4	10	0.03783010835009284	4.29	hsa-miR-143-3p, hsa-miR-31-5p, hsa-miR-124-3p, hsa-miR-134-5p
T-cell activation SARS-CoV-2	WP5098	7	10	0.038206284844741756	2.327906976744186	hsa-miR-143-3p, hsa-miR-31-5p, hsa-miR-451a, hsa-miR-335-5p, hsa-miR-124-3p, hsa-miR-409-3p, hsa-miR-654-3p
Modulators of TCR signaling and T cell activation	WP5072	5	10	0.038206284844741756	3.2748091603053435	hsa-miR-143-3p, hsa-miR-31-5p, hsa-miR-451a, hsa-miR-124-3p, hsa-miR-409-3p
Serotonin receptor 2 and ELK-SRF/GATA4 signaling	WP732	4	10	0.038206284844741756	4.237037037037037	hsa-miR-143-3p, hsa-miR-451a, hsa-miR-335-5p, hsa-miR-134-5p
Brain-derived neurotrophic factor (BDNF) signaling pathway	WP2380	7	10	0.038206284844741756	2.3369649805447468	hsa-miR-143-3p, hsa-miR-31-5p, hsa-miR-451a, hsa-miR-335-5p, hsa-miR-124-3p, hsa-miR-409-3p, hsa-miR-134-5p
COVID-19 adverse outcome pathway	WP4891	3	10	0.038206284844741756	6.128571428571428	hsa-miR-143-3p, hsa-miR-451a, hsa-miR-124-3p
Resistin as a regulator of inflammation	WP4481	5	10	0.038206284844741756	3.3	hsa-miR-143-3p, hsa-miR-451a, hsa-miR-335-5p, hsa-miR-124-3p, hsa-miR-409-3p
Orexin receptor pathway	WP5094	7	10	0.038206284844741756	2.3369649805447468	hsa-miR-143-3p, hsa-miR-31-5p, hsa-miR-451a, hsa-miR-335-5p, hsa-miR-124-3p, hsa-miR-654-3p, hsa-miR-134-5p
Glioblastoma signaling pathways	WP2261	8	10	0.038206284844741756	2.0550898203592816	hsa-miR-143-3p, hsa-miR-31-5p, hsa-miR-451a, hsa-miR-335-5p, hsa-miR-124-3p, hsa-miR-409-3p, hsa-miR-654-3p, hsa-miR-134-5p
p53 transcriptional gene network	WP4963	6	10	0.038206284844741756	2.7094736842105265	hsa-miR-143-3p, hsa-miR-31-5p, hsa-miR-124-3p, hsa-miR-409-3p, hsa-miR-654-3p, hsa-miR-134-5p
DNA damage response (only ATM dependent)	WP710	8	10	0.04045847802823507	2.018823529411765	hsa-miR-143-3p, hsa-miR-31-5p, hsa-miR-451a, hsa-miR-335-5p, hsa-miR-124-3p, hsa-miR-409-3p, hsa-miR-654-3p, hsa-miR-134-5p
7q11.23 copy number variation syndrome	WP4932	5	10	0.04045847802823507	3.2014925373134324	hsa-miR-143-3p, hsa-miR-451a, hsa-miR-335-5p, hsa-miR-124-3p, hsa-miR-641
Irinotecan pathway	WP229	4	10	0.04045847802823507	4.085714285714286	hsa-miR-143-3p, hsa-miR-31-5p, hsa-miR-124-3p, hsa-miR-134-5p
Thermogenesis	WP4321	5	10	0.04045847802823507	3.2014925373134324	hsa-miR-143-3p, hsa-miR-31-5p, hsa-miR-451a, hsa-miR-124-3p, hsa-miR-134-5p
TGF-beta signaling pathway	WP366	8	10	0.04045847802823507	2.012903225806452	hsa-miR-143-3p, hsa-miR-31-5p, hsa-miR-451a, hsa-miR-335-5p, hsa-miR-124-3p, hsa-miR-409-3p, hsa-miR-654-3p, hsa-miR-134-5p
Target of rapamycin (TOR) signaling	WP1471	4	10	0.04049077998505924	4.03764705882353	hsa-miR-143-3p, hsa-miR-451a, hsa-miR-124-3p, hsa-miR-409-3p
Arrhythmogenic right ventricular cardiomyopathy	WP2118	4	10	0.04049077998505924	4.03764705882353	hsa-miR-143-3p, hsa-miR-31-5p, hsa-miR-124-3p, hsa-miR-134-5p
Synaptic signaling pathways associated with autism spectrum disorder	WP4539	6	10	0.04049077998505924	2.6536082474226803	hsa-miR-143-3p, hsa-miR-451a, hsa-miR-335-5p, hsa-miR-124-3p, hsa-miR-409-3p, hsa-miR-134-5p
Oncostatin M signaling pathway	WP2374	7	10	0.04049077998505924	2275	hsa-miR-143-3p, hsa-miR-31-5p, hsa-miR-451a, hsa-miR-335-5p, hsa-miR-124-3p, hsa-miR-409-3p, hsa-miR-134-5p
Transcription co-factors SKI and SKIL protein partners	WP4533	3	10	0.04049077998505924	5.85	hsa-miR-31-5p, hsa-miR-335-5p, hsa-miR-124-3p
4-hydroxytamoxifen, Dexamethasone, and Retinoic Acids Regulation of p27 Expression	WP3879	4	10	0.04049077998505924	4.03764705882353	hsa-miR-143-3p, hsa-miR-451a, hsa-miR-335-5p, hsa-miR-409-3p
T-cell receptor (TCR) signaling pathway	WP69	6	10	0.041014905668982665	2.6265306122448977	hsa-miR-143-3p, hsa-miR-451a, hsa-miR-335-5p, hsa-miR-124-3p, hsa-miR-409-3p, hsa-miR-134-5p
PI3K-AKT-mTOR signaling pathway and therapeutic opportunities	WP3844	6	10	0.0424812033875642	2.5999999999999996	hsa-miR-143-3p, hsa-miR-31-5p, hsa-miR-451a, hsa-miR-124-3p, hsa-miR-409-3p, hsa-miR-134-5p
Hypothesized pathways in pathogenesis of cardiovascular disease	WP3668	5	10	0.0424812033875642	3.108695652173913	hsa-miR-143-3p, hsa-miR-31-5p, hsa-miR-451a, hsa-miR-335-5p, hsa-miR-124-3p
IL-2 signaling pathway	WP49	9	10	0.0424812033875642	1.7550000000000001	hsa-miR-143-3p, hsa-miR-31-5p, hsa-miR-451a, hsa-miR-335-5p, hsa-miR-124-3p, hsa-miR-641, hsa-miR-409-3p, hsa-miR-654-3p, hsa-miR-134-5p
MAPK cascade	WP422	7	10	0.042803156608173	2.2410447761194026	hsa-miR-143-3p, hsa-miR-31-5p, hsa-miR-451a, hsa-miR-335-5p, hsa-miR-124-3p, hsa-miR-409-3p, hsa-miR-134-5p
Alzheimer's disease	WP5124	7	10	0.0434708052358781	2.23271375464684	hsa-miR-143-3p, hsa-miR-31-5p, hsa-miR-451a, hsa-miR-335-5p, hsa-miR-124-3p, hsa-miR-409-3p, hsa-miR-134-5p
DNA repair pathways, full network	WP4946	4	10	0.04501651821688846	3.856179775280899	hsa-miR-31-5p, hsa-miR-335-5p, hsa-miR-124-3p, hsa-miR-409-3p
Focal adhesion: PI3K-Akt-mTOR-signaling pathway	WP3932	8	10	0.04501651821688846	1.9555555555555555	hsa-miR-143-3p, hsa-miR-31-5p, hsa-miR-451a, hsa-miR-335-5p, hsa-miR-124-3p, hsa-miR-409-3p, hsa-miR-654-3p, hsa-miR-134-5p
IL-1 signaling pathway	WP195	5	10	0.04501651821688846	3.042553191489362	hsa-miR-143-3p, hsa-miR-451a, hsa-miR-335-5p, hsa-miR-124-3p, hsa-miR-409-3p
Bladder cancer	WP2828	7	10	0.04522319318961153	2.2080882352941176	hsa-miR-143-3p, hsa-miR-31-5p, hsa-miR-451a, hsa-miR-335-5p, hsa-miR-124-3p, hsa-miR-654-3p, hsa-miR-134-5p
Physiological and pathological hypertrophy of the heart	WP1528	4	10	0.045981318077686496	3.8133333333333335	hsa-miR-31-5p, hsa-miR-451a, hsa-miR-335-5p, hsa-miR-124-3p
Angiopoietin-like protein 8 regulatory pathway	WP3915	6	10	0.04659198737822974	2.523529411764706	hsa-miR-143-3p, hsa-miR-31-5p, hsa-miR-451a, hsa-miR-335-5p, hsa-miR-124-3p, hsa-miR-409-3p
Angiotensin II receptor type 1 pathway	WP5036	5	10	0.04659198737822974	3.0	hsa-miR-143-3p, hsa-miR-31-5p, hsa-miR-451a, hsa-miR-335-5p, hsa-miR-124-3p
Factors and pathways affecting insulin-like growth factor (IGF1)-Akt signaling	WP3850	6	10	0.04698035023290639	2.511219512195122	hsa-miR-143-3p, hsa-miR-451a, hsa-miR-335-5p, hsa-miR-124-3p, hsa-miR-409-3p, hsa-miR-134-5p
Eicosanoid metabolism via cyclooxygenases (COX)	WP4719	2	10	0.04698035023290639	10.094117647058825	hsa-miR-143-3p, hsa-miR-31-5p
T cell receptor and co-stimulatory signaling	WP2583	5	10	0.04709566279005733	2.9791666666666665	hsa-miR-143-3p, hsa-miR-31-5p, hsa-miR-451a, hsa-miR-335-5p, hsa-miR-409-3p
Wnt signaling	WP428	7	10	0.04787672243772735	2.1682310469314077	hsa-miR-143-3p, hsa-miR-31-5p, hsa-miR-451a, hsa-miR-335-5p, hsa-miR-124-3p, hsa-miR-409-3p, hsa-miR-654-3p
Spinal cord injury	WP2431	7	10	0.04787672243772735	2.1682310469314077	hsa-miR-143-3p, hsa-miR-31-5p, hsa-miR-451a, hsa-miR-335-5p, hsa-miR-124-3p, hsa-miR-409-3p, hsa-miR-134-5p
Breast cancer pathway	WP4262	8	10	0.04797457973903127	1.91731843575419	hsa-miR-143-3p, hsa-miR-31-5p, hsa-miR-451a, hsa-miR-335-5p, hsa-miR-124-3p, hsa-miR-409-3p, hsa-miR-654-3p, hsa-miR-134-5p
Burn wound healing	WP5055	7	10	0.049342310218274316	2.152688172043011	hsa-miR-143-3p, hsa-miR-31-5p, hsa-miR-451a, hsa-miR-335-5p, hsa-miR-124-3p, hsa-miR-409-3p, hsa-miR-134-5p
